# Supplementary material for: Detection of high-risk patients resistant to CDK4/6 inhibitors with hormone receptor-positive HER2-negative advanced and metastatic breast cancer in Japan (KBCSG-TR-1316)
Source: Breast Cancer. 2023 Jul 24;30(6):943–51. doi: 10.1007/s12282-023-01485-y (PMC10587336; doi:10.1007/s12282-023-01485-y)
Supplement: Supplementary file 2 — Supplementary file2 Suppl. Table 1 Patient characteristics of the adequate and inadequate groups. In the inadequate group, some patient medical records containing pathological data were missing because Ki67 was not evaluated in those days or their transition to another hospital without detailed pathological information. Comparisons between groups were performed using Fisher's exact test. PAL, Palbociclib; ABE, Abemaciclib; LET, Letrozole; ANA, Anastrozole; EXE, Exemestane; FUL, Fulvestrant; LH-RH ag, Luteinizing hormone-releasing hormone agonist; TAM, Tamoxifen; NA, Not applicable (XLSX 11 KB) [file 12282_2023_1485_MOESM2_ESM.xlsx]

## Sheet: Suppl Table 1
Suppl Table 1 : Patient characteristics for adequate and inadequate groups
	Adequate	Inadequate	p value*
Number of cases	300	84
Age (median)
	60.9	NA(NA)
Therapy line
1st line	198 (66.0%)	38 (45.2%)	<0.001
2nd line	102 (34.0%)	46 (54.8%)
CDK4/6 inhibitor
PAL	199 (66.3%)	69 (82.1%)	0.005
ABE	101 (33.7%)	15 (17.9%)
Combinational Endocrine therapy
LET	88 (29.3%)	25 (29.8%)	0.263
ANA	23 (7.7%)	2 (2.4%)
EXE	1 (0.4%)	0 (0.0%)
FUL	174(58.0%)	57 (67.9%)
FUL+LH-RH ag.	6 (2.0%)	0 (0%)
TAM+LH-RH ag.	1(0.4%)	0 (0%)
ER (%) : Mean (SD)
	83.4 (21.5)	NA (NA)
PgR (%): Mean (SD)
	40.8 (38.1)	NA (NA)
Ki67 (%) : Mean (SD)
	28.4 (20.0)	NA (NA)
HER2			>0.999
0	92 (31.6%)	0 (NA%)
1	144(49.55)	0 (NA%)
2	55(18.9%)	0 (NA%)
IHC: Immunohistochemistry, NOLUS: Non-luminal disease score
PAL: Palbociclib, ABE: Abemaciclib, LET: Letrozole, ANA: Anastrozole, EXE: Exemestane,
FUL: Fulvestrant, LH-RH ag.: Lutenizing hormone-releasing hormone agonist, TAM: Tamoxifen
Statistical analysis was by either Wilcoxon rank sum test or Fisher's exact test.
